# Supplementary material for: Effect of Dapagliflozin on Myocardial Fibrosis After STEMI: A Double-Blind, Placebo-Controlled Randomized Trial
Source: J Clin Med. 2026 May 24;15(11):4061. doi: 10.3390/jcm15114061 (PMC13257374; doi:10.3390/jcm15114061)
Supplement: Supplementary file 1 [file jcm-15-04061-s001.zip]

Archive with 1 entries (1 files):
- jcm-4290729-supplementary.pdf
